# Supplementary material for: Cerebral metabolite alterations in patients with posttransplant encephalopathy after liver transplantation
Source: PLoS One. 2019 Aug 23;14(8):e0221626. doi: 10.1371/journal.pone.0221626 (PMC6707570; doi:10.1371/journal.pone.0221626)
Supplement: S1 Dataset — (XLSX) [file pone.0221626.s001.xlsx]

## Sheet: Tabelle1
	Age (years)	Sex	Disease	Liver failure	Arterial Hypertension	Diabetes mellitus	Hypercholesterolemia	Glomerular filtration rate (ml_min)	Renal dysfunction	Months between MRS and OLT	Additional surgeries after OLT	Months between OLT and MRS	Reason for missing MRS	MELD score	Urgenct listing	Matched MELD score	History of hepatic encephalopathy	HE at OLT	HE grade at OLT	PTE	PTE symptom	HE grade at MRS	Immunsuppression	Prednisolone	Mycophenolate mofetil	Thalamus cho absolute before OLT	Thalamus cr absolute before OLT	Thalamus naa absolute before OLT	Thalamus mI absolute before OLT	Thalamus glx absolute before OLT	Thalamus cho cr ratio before OLT	Thalamus naa cr ratio before OLT	Thalamus mI cr ratio before OLT	Thalamus glx cr ratio before OLT	Lentiform nucleus cho absolute before OLT	Lentiform nucleus cr absolute before OLT	Lentiform nucleus naa absolute before OLT	Lentiform nucleus mI absolute before OLT	Lentiform nucleus glx absolute before OLT	Lentiform nucleus cho cr ratio before OLT	Lentiform nucleus naa cr ratio before OLT	Lentiform nucleus mI cr ratio before OLT	Lentiform nucleus glx cr ratio before OLT	White matter cho absolute before OLT	White matter cr absolute before OLT	White matter naa absolute before OLT	White matter mI absolute before OLT	White matter glx absolute before OLT	White matter cho cr ratio before OLT
Control	32	Female	None		No	No	No													Control						0.979	2.81	4.37	2.37	5.86					1.11	3.84	5.18	2.64	7.95					1.082	3.042	5.817	2.636	6.447
Control	45	Female	None		No	No	No													Control						0.827	2.98	4.56	2	3.81					0.915	3.57	5.43	2.3	5.95
Control	52	Female	None		No	No	No													Control						0.863	3.09	3.49	2.68	5.41					1	3.89	4.95	2.71	6.8					1.037	3.443	5.195	2.991	5.055
Control	63	Male	None		No	No	No													Control						0.692	2.92	3.16	2.56	3.55					1.05	4.02	5.04	2.72	7.16					0.922	3.051	5.39	3.379	5.304
Control	49	Female	None		No	No	No													Control						1.18	3.71	5.23	2.53	5.9					0.834	3.42	4.69	2.16	5.91					1.193	3.269	5.794	3.236	5.47
Control	43	Male	None		No	No	No													Control						1.15	3.56	5.21	2.68	6.26					1.2	4.48	4.98	2.98	7.56					1.095	3.227	5.59	2.746	2.257
Control	68	Female	None		No	No	No													Control						0.941	3.45	5.66	3.25	7.23					0.843	2.97	4.48	3.49	5.71					1.166	3.43	5.311	4.246	3.988
Control	53	Female	None		Yes	No	No													Control						1.01	3.74	5.85	3.36	7.22					0.958	4.11	4.6	3.38	5.8					0.63	3.067	6.336	4.631	5.11
Control	49	Female	None		No	No	No													Control						0.86	2.89	3.97	2.43	5.67					0.961	3.93	5.11	2.98	5.41					1.129	3.15	4.697	3.065	4.263
Control	56	Male	None		No	No	No													Control						1.07	3.17	5.75	2.71	5.71					0.941	3.3	4.52	2.26	6.07					1.159	3.275	5.366	2.758	4.79
Control	23	Female	None		No	No	No													Control						0.966	3.47	5.35	2.42	5.63					1	4.17	6.02	2.65	7.36					1.158	3.369	6.211	2.164	4.559
Control	46	Male	None		No	No	No													Control						1.1	3.78	5.12	2.85	7.04					0.976	3.64	4.2	2.61	7.24					1.121	3.156	3.582	3.092	5.6
Control	43	Female	None		No	No	No													Control						1.12	4.11	6.13	3.14	5.64					0.942	3.92	4.68	2.6	6.37					1.02	3.236	5.764	2.777	4.607
Control	50	Female	None		No	No	No													Control						1.05	3.61	5.02	2.75	6.92					1.01	3.62	4.31	2.43	6.59					1.063	3.015	5.969	2.996	4.913
Control	60	Male	None		No	No	No													Control						0.981	3.29	4.59	2.63	5.72					1.02	3.92	5.53	2.59	6.14					1.1	3.658	5.92	3.624	5.552
Control	34	Female	None		No	No	No													Control						1.2	3.97	5.17	2.59	7.5					1.08	4.26	5.57	3.01	5.46					1.154	3.277	5.595	2.684	4.754
Control	36	Female	None		No	No	No													Control						0.919	3.33	5.05	2.77	5.06					1	4.14	5.41	2.96	8.62					0.985	2.589	4.284	2.318	4.284
Control	48	Female	None		No	No	No													Control						1.24	3.68	4.98	2.83	4.46					1.07	3.95	5.03	2.77	6.69
Control	50	Male	None		No	No	No													Control						1.18	3.68	6.8	3.04	7.81					1.13	4.05	4.54	3.07	6.64					1.313	3.213	6.246	2.984	5.31
Control	55	Female	None		No	No	No													Control						1.01	2.9	5.3	2.9	4.07					1.02	3.48	4.98	2.83	5.99
Patient	56	Male	Primary sclerosing cholangitis	Chronic	No	No	No	133	No	4	No		Died	19	Yes	22	No	No	0			0	Ciclosporin	Yes	No	0.737	2.94	4.09	1.63	6.65					1.26	4.24	5.08	2.65	9.16					1.088	4.389	8.238	1.861	8.861
Patient	58	Male	Cryptogenic	Chronic	Yes	Yes	No	102	No	18	Yes	1		12	Yes	28	No	No	0	Yes	Disorientation	0	Ciclosporin	Yes	Yes	1.01	4.02	6.4	1.35	13	0.25	1.59	0.34	3.23	1.13	4.62	5.16	1.98	12.1	0.24	1.12	0.43	2.62	0.856	2.802	5.964	0	7.325	0.31
Patient	49	Male	Alcohol toxic cirrhosis	Chronic	No	No	No	134	No	1	Yes	12		12	Yes	31	No	No	0	Yes	Disorientation	0	Tacrolimus	No	Yes	0.923	4.13	5.89	1.57	10.3	0.22	1.43	0.38	2.49	0.81	4.01	5.55	1.17	10.2	0.2	1.38	0.29	2.54	0.806	3.374	6.201	0.42	6.201	0.24
Patient	33	Male	Portal vein thrombosis	Acute on chronic liver failure	No	No	No	55	Yes	13	Yes	15		29	Yes	40	Yes	No	0	Yes	Disorientation	0	Tacrolimus	Yes	Yes	0.978	2.93	3.38	2.25	4.53	0.33	1.15	0.77	1.55	1.03	3.81	4.24	2.97	8.16	0.27	1.11	0.78	2.14	1.142	3.408	5.573	2.354	5.722	0.34
Patient	59	Male	Alcohol toxic cirrhosis	Chronic	No	Yes	No	97	No	2	Yes	11		16	No		Yes	No	0	Yes	Confusion	0	Tacrolimus	Yes	Yes	0.864	3.6	4.24	0.864	10.3	0.24	1.18	0.24	2.86	0.851	4.26	5.13	0.864	12.8	0.2	1.2	0.2	3	1.099	3.338	6.14	0.392	13.647	0.33
Patient	43	Male	Primary sclerosing cholangitis	Chronic	No	No	No	91	No	0	Yes	11		22	Yes	27	No	No	0	Yes	Confusion	1	Ciclosporin	No	Yes	0.651	3.6	4	0.959	10.5	0.18	1.11	0.27	2.92	0.784	4.41	4.58	0.773	12.7	0.18	1.04	0.18	2.88	1.041	4.832	4.91	0.936	14.025	0.22
Patient	57	Male	Hepatitis C Virus	Chronic	No	No	No	105	No	19	Yes	15		13	No		Yes	Yes	1	Yes	Disorientation	1	Tacrolimus	No	Yes	0.805	3.12	4.02	0.995	6.81	0.26	1.29	0.32	2.18	0.785	3.62	4	1.07	7.36	0.22	1.1	0.3	2.03	0.9	3.389	6.669	1.128	5.112	0.27
Patient	35	Male	Primary sclerosing cholangitis	Chronic	No	No	No	103	No	28	No		Declined	37	No		No	No	0	Yes	Disorientation	0	Ciclosporin	Yes	Yes	0.967	3.57	5.7	2.27	7.89					0.963	4.03	5.33	2.13	10.5					0.834	3.208	6.218	2.772	5.487
Patient	22	Male	Cholangitis	Chronic	No	No	No	169	No	66	Yes		Died	16	Yes	31	No	No	0			0	Tacrolimus	No	Yes	0.82	2.94	3.45	1.55	6.98					0.954	4.23	6.37	2.08	7.32					0.926	3.121	5.59	1.517	3.638
Patient	34	Female	Autoimmune Heptatitis	Chronic	No	No	No	91	No	70	No		Lost to follow up	15	Yes	28	Yes	Yes	3	No		1	Ciclosporin	Yes	Yes	0.933	3.79	5.37	1.47	7.06					0.94	4.52	5.52	1.46	8.27					0.978	3.566	6.312	1.232	6.21
Patient	49	Male	Hepatitis B Virus	Chronic	No	No	No	108	No	0	Yes	12		18	Yes		No	No	0	No		0	Ciclosporin	Yes	Yes	1.21	4.26	6.12	3.38	8.15	0.28	1.44	0.79	1.91	1.21	4.26	6.12	3.38	8.15	0.28	1.44	0.79	1.91	1.15	3.055	5.59	3.378	4.46	0.38
Patient	64	Female	Alcohol toxic cirrhosis	Chronic	Yes	No	Yes	53	Yes	8	No		Died	19	No		No	No	0	Yes	Reduced vigilance	0	Ciclosporin	No	Yes	0.853	3.58	5.51	1.03	7.94					0.989	4.57	5.66	1.32	9.76					0.99	3.24	5.379	0.482	6.646
Patient	50	Male	Primary biliary cholangitis	Chronic	No	No	No	115	No	6	No		Declined	11	Yes	25	No	No	0	No		0	Tacrolimus	Yes	Yes	0.809	3.29	4.6	1.87	7.4					0.835	4.14	5.18	2.34	8.06					0.903	3.427	5.68	2.02	5.804
Patient	60	Female	Hepatitis B Virus	Chronic	No	No	No	123	No	11	Yes		Died	9	Yes	34	No	No	0	No		0	Tacrolimus	No	Yes	0.887	2.93	3.91	1.83	9.2					0.962	3.81	6.09	2.7	8					0.858	3.235	5.723	2.104	5.167
Patient	50	Female	Morbus Wilson	Chronic	No	No	No	79	No	11	No	14		15	No		Yes	Yes	1	No		0	Tacrolimus	No	Yes	0.985	3.73	4.96	1.25	8.91	0.26	1.33	0.34	2.39	0.97	4.31	5.32	0.991	9.96	0.23	1.23	0.23	2.31	0.741	2.857	5.5	0.54	7.33	0.26
Patient	49	Male	Hepatitis C Virus	Chronic	No	No	No	127	No	9	Yes		Died	13	Yes	31	No	No	0			0	Ciclosporin	No	Yes	0.637	3.26	4.85	2.19	4.97					0.599	3.44	4.445	2.42	7.87					0.599	3.728	5.886	1.928	6.333
Patient	59	Male	Hereditary haemochromatosis	Chronic	Yes	Yes	No	45	Yes	2	No	12		14	Yes	25	No	No	0	No		0	Ciclosporin	Yes	Yes	0.684	2.92	3.74	0.835	5.67	0.23	1.28	0.29	1.94	0.997	3.92	3.69	1.27	8.35	0.25	0.94	0.32	2.13
Patient	43	Female	Primary sclerosing cholangitis	Chronic	No	No	No	86	No	5	Yes	16		12	Yes	25	No	No	0	No		0	Tacrolimus	Yes	Yes	0.851	3.48	4.45	2.89	6.52	0.24	1.28	0.83	1.87	0.712	3.71	3.66	1.98	5.95	0.19	0.99	0.53	1.6	1.101	3.252	5.313	1.464	5.887	0.34
Patient	51	Male	Hepatitis C Virus	Chronic	No	No	No	112	No	3	No	14		9	Yes	33	No	No	0	No		0	Tacrolimus	No	Yes	0.943	3.54	4.26	1.79	6.19	0.27	1.2	0.51	1.75	0.987	4.56	5.65	2.38	7.64	0.22	1.24	0.52	1.68	0.746	3.227	5.47	1.467	5.902	0.23
Patient	58	Male	Hepatitis C Virus	Acute on chronic liver failure	No	No	No	29	Yes	2	Yes	11		19	No		Yes	Yes	1	Yes	Hallucinations	0	Tacrolimus	No	Yes	1.01	2.65	3.98	1.7	6.91	0.38	1.5	0.64	2.61	1.29	4.22	5.5	2.32	10.1	0.31	1.3	0.55	2.39	1.136	2.98	5.976	1.665	8.945	0.38
Patient	20	Male	Primary sclerosing cholangitis	Chronic	No	No	No	184	No	8	Yes	12		10	Yes	25	No	No	0	No		0	Tacrolimus	Yes	Yes	0.967	3.57	5.7	2.27	7.89	0.27	1.6	0.64	2.21	1.1	4	5.35	2.77	8.99	0.28	1.34	0.69	2.25	0.951	2.972	5.911	2.261	5.676	0.32
Patient	60	Female	Hepatitis C Virus	Chronic	No	No	No	85	No	3	No		Lost to follow up	9.1	Yes	29	No	No	0	No		0	Tacrolimus	No	No	1.01	3.5	4.91	1.28	6.88					1.25	4.77	5.96	1.67	10.2					0.931	3.297	6.324	1.56	4.78
Patient	28	Female	Budd-Chiari-Syndrome	Chronic	No	No	No	89	No	4	Yes		Declined	18.7	Yes	40	No	No	0	No		0	Tacrolimus	Yes	Yes	1.11	4.01	5.34	3.5	6.76					1.37	4.64	5.04	2.74	8.92					1.146	3.806	6.534	3.232	6.908
Patient	49	Female	Hepatitis B Virus	Chronic	No	Yes	No	57	Yes	10	Yes		Declined	13.1	Yes	29	Yes	No	0	No		0	Ciclosporin	Yes	Yes	0.726	3.87	5.14	0.792	9.59					0.949	4.64	4.76	1.85	10.5					0.834	2.854	4.931	0.157	5.827
Patient	60	Male	Hepatitis B Virus	Chronic	No	No	No	107	No	1	No	14		9.5	Yes	31	No	No	0	No		0	Ciclosporin	Yes	Yes	1.01	4.49	5.76	1.1	8.2	0.22	1.28	0.24	1.83	1.66	5.95	5.27	3.28	11.6	0.28	0.89	0.55	1.95	1.013	3.478	5.336	0.937	4.71	0.29
Patient	57	Female	Hepatitis C Virus	Chronic	No	No	No	131	No	9	Yes		Declined	10	Yes	29	No	No	0	No		0	Tacrolimus	No	Yes	1.03	3.93	5.01	2.17	8.65					0.826	4.43	5.21	1.81	10.7					0.918	3.671	5.552	1.281	5.448
Patient	54	Female	Alcohol toxic cirrhosis	Chronic	No	No	No	102	No	10	Yes		Died	23	Yes	25	Yes	No	0	No		0	Tacrolimus	Yes	Yes	0.932	4.34	5.48	0.64	14.1					1.52	5.18	4.44	0.906	9.32					0.911	2.157	4.95	1.288	5.386
Patient	24	Male	Morbus Wilson	Acute on chronic liver failure	No	No	No	92	No	0	Yes		Died	22	Yes	40	Yes	Yes	2	No		0	Tacrolimus	Yes	Yes	1.08	4.49	6.3	1.01	5.9					1.2	4.49	4.14	0.397	7.99					0.796	3.361	5.375		5.779
Patient	53	Female	Primary sclerosing cholangitis	Chronic	No	No	No	145	No	0	No		Declined	14.4	No		No	No	0	No		0	Ciclosporin	Yes	Yes	0.903	3.95	5.76	1.37	6.81					1.12	3.94	5.02	0.411	8.22					0.881	3.804	6.25	0.897	7.976
Patient	45	Male	Alcohol toxic cirrhosis	Chronic	Yes	No	No	88	No	7	No		Declined	11.8	Yes	29	Yes	No	0	No		1	Tacrolimus	Yes	No	0.892	4.14	5.49	0.89	12.3					0.977	4.82	6.1	1.11	12.7					0.761	2.916	5.567	1.157	7.57
Patient	54	Male	Hepatitis C Virus	Chronic	No	No	No	74	No	8	No		Declined	19.4	Yes	29	Yes	No	0	No		0	Tacrolimus	No	No	0.901	3.42	4.63	1.1	7.7					1.32	4.45	5.05	1.52	8.84					0.898	3.322	5.98	1.144	6.535
Patient	59	Male	Hepatitis B Virus	Chronic	Yes	No	No	60	No		Yes	12		13.8	Yes	29	Yes	No	0	No		0	Ciclosporin	Yes	Yes
Patient	54	Male	Hepatitis B Virus	Acute on chronic liver failure	Yes	No	No	76	No		No	18		30	No		Yes	Yes	1	No		0	Ciclosporin	Yes	Yes
Patient	45	Male	Hepatitis B Virus	Chronic	No	No	No	74	No		Yes	21		16.4	No		Yes	Yes	1	Yes	Confusion	0	Tacrolimus	Yes	Yes
Patient	54	Female	Alcohol toxic cirrhosis	Chronic	Yes	No	No	44	Yes		No	25		23.9	No		Yes	No	0	No		0	Ciclosporin	Yes	Yes
Patient	59	Male	Hepatitis B Virus	Chronic	Yes	Yes	No	70	No		No	35		36	No		Yes	No	0	No		0	Ciclosporin	Yes	Yes
Patient	47	Male	Cryptogenic	Chronic	Yes	No	No	42	Yes		No	12		34.7	No		Yes	No	0	No		0	Tacrolimus	Yes	Yes
Patient	58	Male	Alcohol toxic cirrhosis	Chronic	Yes	No	Yes	53	Yes		Yes	11		18.2	Yes	22	Yes	No	0	Yes	Hallucinations	0	Tacrolimus	Yes	No
Patient	44	Male	Hepatitis B Virus	Chronic	No	No	No	97	No		No	11		20.8	No		Yes	Yes	3	No		0	Tacrolimus	Yes	No
Patient	62	Male	Cryptogenic	Chronic	No	No	Yes	90	No		No	10		7.7	Yes	34	No	No	0	No		0	Ciclosporin	Yes	Yes
Patient	57	Male	Primary sclerosing cholangitis	Chronic	No	No	No	68	No		No	13		37	No		No	No	0	No		0	Ciclosporin	Yes	Yes
Patient	54	Male	Hepatitis C Virus	Acute on chronic liver failure	Yes	No	No	70	No		Yes	19		36	No		Yes	Yes	3	Yes	Reduced vigilance	0	Ciclosporin	No	Yes
Patient	51	Male	Alcohol toxic cirrhosis	Acute on chronic liver failure	No	No	No	8	Yes		Yes	27		36	No		Yes	Yes	1	No		0	Tacrolimus	No	Yes
Patient	57	Male	Cryptogenic	Chronic	Yes	No	No	52	Yes		No	15		22.8	No		Yes	Yes	1	No		0	Tacrolimus	Yes	Yes
Patient	64	Male	Cryptogenic	Chronic	Yes	No	No	47	Yes		No	24		8.5	Yes	33	No	No	0	No		0	Ciclosporin	Yes	Yes
Patient	61	Male	Hepatitis B Virus	Chronic	No	Yes	No	56	Yes		No	11		8.8	Yes	31	Yes	No	0	No		0	Tacrolimus	Yes	Yes
[truncated: 30 more columns]
